# Supplementary material for: A trans-oceanic flight of over 4,200 km by painted lady butterflies
Source: Nat Commun. 2024 Jun 25;15:5205. doi: 10.1038/s41467-024-49079-2 (PMC11199637; doi:10.1038/s41467-024-49079-2)
Supplement: Supplementary file 5 — Dataset 1 [file 41467_2024_49079_MOESM5_ESM.xlsx]

## Sheet: Sheet1
Supplementary Data 1. Sampling used for molecular analyses.
Sample code	Species	State/Country	Continent	Latitude	Longitude	Collector
RVcoll06A089	V. cardui	Morocco	Africa	31.205000	-7.859000	Vila, Roger
RVcoll06A107	V. cardui	Mali	Africa	14.096278	-4.170592	Páramo, Ferran
RVcoll06G425	V. cardui	Spain	Europe	42.403000	2.913000	Vila, Roger
RVcoll07C079	V. cardui	Spain	Europe	42.474000	1.933000	Vila, Roger
RVcoll07E143	V. cardui	Italy	Europe	44.428000	9.620000	Vila, Roger
RVcoll08M717	V. cardui	Spain	Europe	41.267000	2.050000	Dincă, Vlad & Vila, Roger
RVcoll08R335	V. cardui	Spain	Europe	39.633000	2.651000
RVcoll09V399	V. cardui	Spain	Europe	40.650000	0.761000	Vila, Roger; Dincă, Vlad & Viader, Santi
RVcoll09V859	V. cardui	Canary Islands (Spain)	Africa	28.115495	-15.447578	Acosta, Bene
RVcoll10A469	V. cardui	France	Europe	43.554000	5.730000	Vila R; Hernández-Roldán J; Talavera G & Dincă, V
RVcoll10A745	V. cardui	Estonia	Europe	57.841000	27.464000	Vila, Roger
RVcoll11F504	V. cardui	Morocco	Africa	34.821000	-2.387000	Vila, Roger; Dincă, Vlad & Vodă, Raluca
RVcoll11J932	V. cardui	Algeria	Africa	35.220000	4.190000	Khaldi, Mourad
RVcoll12L741	V. cardui	Morocco	Africa	33.475000	-5.041000	Vodă, Raluca
RVcoll12L802	V. cardui	Morocco	Africa	35.684000	-5.588000	Vodă, Raluca
RVcoll12M321	V. cardui	Italy	Europe	38.035000	15.117000	Dapporto, Leonardo
RVcoll12M368	V. cardui	Italy	Europe	35.860000	12.860000	Dapporto, Leonardo
RVcoll12N493	V. cardui	Tunisia	Africa	36.731000	8.710000	Dapporto, Leonardo & Vodă, Raluca
RVcoll12N627	V. cardui	Algeria	Africa	36.592000	4.611000	Khaldi, Mourad & Khellaf, Rebbas
RVcoll12N980	V. cardui	Algeria	Africa	36.492000	4.266000	Khaldi, Mourad & Khellaf, Rebbas
RVcoll12O100	V. cardui	France	Europe	42.456000	9.034000	Dapporto, Leonardo
RVcoll12O537	V. cardui	Italy	Europe	39.917000	9.366000	Dapporto, Leonardo
RVcoll12P893	V. cardui	France	Europe	43.352000	5.826000	Dincă, Vlad & Vodă, Raluca
RVcoll12Q508	V. cardui	Spain	Europe	41.705000	1.051000	Vila, Roger
RVcoll12R352	V. cardui	Italy	Europe	42.750000	10.200000	Dapporto, Leonardo
RVcoll13S259	V. cardui	Canary Islands (Spain)	Africa	28.922000	-13.681000	Gascoigne-Pees, Martin
RVcoll13S719	V. cardui	Italy	Europe	41.748000	15.998000	Dapporto, Leonardo
RVcoll13S961	V. cardui	Tunisia	Africa	36.741000	8.680000	Vila, Roger; Dapporto, Leonardo & Vodă, Raluca
RVcoll13T407	V. cardui	Tunisia	Africa	36.726000	8.705000	Vila, Roger; Dapporto, Leonardo & Vodă, Raluca
RVcoll13T620	V. cardui	Tunisia	Africa	36.837000	10.584000	Vila, Roger; Dapporto, Leonardo & Vodă, Raluca
RVcoll14B160	V. cardui	Portugal	Europe	40.334000	-7.614000	Vila, Roger & Dincă, Vlad
RVcoll14B421	V. cardui	Portugal	Europe	40.279000	-7.466000	Vila, Roger & Dincă, Vlad
RVcoll14B525	V. cardui	Portugal	Europe	38.586000	-8.930000	Vila, Roger & Dincă, Vlad
RVcoll14B610	V. cardui	Ukraine	Europe	50.164000	36.400000	Karolinskiy, E.
RVcoll14B839	V. cardui	Bosnia and Herzegovina	Europe	44.035692	16.606749	Cuvelier, Sylvain
RVcoll14C902	V. cardui	Bulgaria	Europe	41.612000	24.181000	Dincă, Vlad & Vodă, Raluca
RVcoll14C960	V. cardui	Bulgaria	Europe	41.500000	23.617000	Dincă, Vlad & Vodă, Raluca
RVcoll14D083	V. cardui	Bulgaria	Europe	41.624000	24.701000	Dincă, Vlad & Vodă, Raluca
RVcoll14G372	V. cardui	Greece	Europe	40.564000	21.230000	Vodă, Raluca & Dincă, Vlad
RVcoll14G630	V. cardui	Greece	Europe	39.221000	20.840000	Vodă, Raluca & Dincă, Vlad
RVcoll14H393	V. cardui	Greece	Europe	38.476900	22.596600	Dincă, Vlad & Vodă, Raluca
RVcoll14I469	V. cardui	Italy	Europe	41.849000	13.087000
RVcoll14K196	V. cardui	Spain	Europe	40.007584	3.868204	Vila, Roger
RVcoll14M973	V. cardui	French Guiana	South America	5.745902	-53.933677	Talavera, Gerard
RVcoll14M974	V. cardui	French Guiana	South America	5.745902	-53.933677	Talavera, Gerard
RVcoll14M975	V. cardui	French Guiana	South America	5.745902	-53.933677	Talavera, Gerard
RVcoll14N645	V. cardui	Italy	Europe	38.380000	14.970000	Vodă, Raluca & Dapporto, Leonardo
RVcoll14N671	V. cardui	Italy	Europe	38.570000	14.830000	Vodă, Raluca & Dapporto, Leonardo
RVcoll14T002	V. cardui	Chad	Africa	12.048724	15.156510	Talavera, Gerard. & Marsiñach, A.
RVcoll14T213	V. cardui	Chad	Africa	12.255658	18.817993	Talavera, Gerard. & Marsiñach, A.
RVcoll14T320	V. cardui	Chad	Africa	10.890893	19.820354	Talavera, Gerard. & Marsiñach, A.
RVcoll14T344	V. cardui	Chad	Africa	10.890893	19.820354	Talavera, Gerard. & Marsiñach, A.
RVcoll14T361	V. cardui	Chad	Africa	12.008064	18.807917	Talavera, Gerard. & Marsiñach, A.
RVcoll14T378	V. cardui	Chad	Africa	12.037164	18.821804	Talavera, Gerard. & Marsiñach, A.
RVcoll14T411	V. cardui	Chad	Africa	11.874307	18.201318	Talavera, Gerard. & Marsiñach, A.
RVcoll14T584	V. cardui	Benin	Africa	11.664645	2.915163	Talavera, Gerard & Vila, Roger
RVcoll14T587	V. cardui	Benin	Africa	11.664645	2.915163	Talavera, Gerard & Vila, Roger
RVcoll14T860	V. cardui	Benin	Africa	11.413058	1.581429	Talavera, Gerard & Vila, Roger
RVcoll14T867	V. cardui	Benin	Africa	11.451423	1.435506	Talavera, Gerard & Vila, Roger
RVcoll14T967	V. cardui	Senegal	Africa	14.258698	-16.627471	Talavera, Gerard
RVcoll14U004	V. cardui	Senegal	Africa	13.339880	-13.328347	Talavera, Gerard
RVcoll14U064	V. cardui	Senegal	Africa	13.211697	-13.109197	Talavera, Gerard
RVcoll14U073	V. cardui	Senegal	Africa	13.479137	-13.648794	Talavera, Gerard
RVcoll15A121	V. cardui	California (USA)	North America	34.044736	-116.576542	Talavera, Gerard
RVcoll15A164	V. cardui	California (USA)	North America	36.491289	-119.530863	Talavera, Gerard
RVcoll15A200	V. cardui	California (USA)	North America	38.575115	-121.577255	Talavera, Gerard
RVcoll15A202	V. cardui	California (USA)	North America	38.575115	-121.577255	Talavera, Gerard
RVcoll15A249	V. cardui	Arizona (USA)	North America	34.396558	-112.061344	Talavera, Gerard
RVcoll15A300	V. cardui	Arizona (USA)	North America	31.853985	-110.714483	Talavera, Gerard
RVcoll15A302	V. cardui	Arizona (USA)	North America	31.853985	-110.714483	Talavera, Gerard
RVcoll15A909	V. cardui	Italy	Europe	43.768000	12.981000	Dapporto, Leonardo
RVcoll15B001	V. cardui	Texas (USA)	North America	33.346589	-97.651592	Talavera, Gerard
RVcoll15B120	V. cardui	Kansas (USA)	North America	38.919471	-98.491051	Talavera, Gerard
RVcoll15B146	V. cardui	Arizona (USA)	North America	31.474356	-110.846712	Talavera, Gerard
RVcoll15B213	V. cardui	California (USA)	North America	34.075795	-117.065952	Talavera, Gerard
RVcoll15B227	V. cardui	Arizona (USA)	North America	32.160823	-109.571101	Talavera, Gerard
RVcoll15B503	V. cardui	Texas (USA)	North America	33.346589	-97.651592	Talavera, Gerard
RVcoll15B533	V. cardui	Oklahoma (USA)	North America	34.744115	-98.531672	Talavera, Gerard
RVcoll15B595	V. cardui	Kansas (USA)	North America	38.899077	-98.519650	Talavera, Gerard
RVcoll15B630	V. cardui	Kansas (USA)	North America	37.166700	-100.440120	Talavera, Gerard
RVcoll15B637	V. cardui	Kansas (USA)	North America	37.166700	-100.440120	Talavera, Gerard
RVcoll15B673	V. cardui	South Dakota (USA)	North America	44.377193	-100.558238	Talavera, Gerard
RVcoll15B724	V. cardui	Minnesota (USA)	North America	45.083995	-93.521909	Talavera, Gerard
RVcoll15C831	V. cardui	Italy	Europe	39.388480	16.602033	Dapporto, Leonardo
RVcoll15D653	V. cardui	Spain	Europe	40.337345	-5.732656	Vila, Roger & Hernández-Roldán, Juan
RVcoll15F633	V. cardui	France	Europe	42.883419	2.135402	Vila, Roger
RVcoll15G657	V. cardui	Switzerland	Europe	46.205360	8.033520	Dincă, Vlad
RVcoll15H949	V. cardui	Italy	Europe	46.414680	13.440300	Vodă, Raluca
RVcoll15J431	V. cardui	France	Europe	44.897890	6.591860	Dincă, Vlad
RVcoll15J795	V. cardui	Finland	Europe	60.066571	20.114851	Pitteloud, C.
RVcoll15O446	V. cardui	Russia	Eurasia	55.088479	20.736590	Shapoval, Nazar
RVcoll15O450	V. cardui	Russia	Eurasia	55.088479	20.736590	Shapoval, Nazar
RVcoll15R010	V. cardui	Nuevo León (Mexico)	Central America	25.157707	-99.806673	Talavera, Gerard & Izquierdo, R.
RVcoll15R020	V. cardui	Chihuahua (Mexico)	Central America	28.733770	-105.968120	Talavera, Gerard & Izquierdo, R.
RVcoll15R036	V. cardui	Chihuahua (Mexico)	Central America	31.319009	-108.751351	Talavera, Gerard & Izquierdo, R.
RVcoll15R037	V. cardui	Chihuahua (Mexico)	Central America	28.218860	-105.538106	Talavera, Gerard & Izquierdo, R.
RVcoll15R038	V. cardui	Chihuahua (Mexico)	Central America	29.976402	-107.106386	Talavera, Gerard & Izquierdo, R.
RVcoll16A390	V. cardui	Canary Islands (Spain)	Europe	28.276177	-16.629809
RVcoll16B473	V. cardui	Sonora (Mexico)	Central America	30.971295	-110.285683	Talavera, Gerard & Izquierdo, R.
RVcoll16B482	V. cardui	Sonora (Mexico)	Central America	30.971295	-110.285683	Talavera, Gerard & Izquierdo, R.
RVcoll16B582	V. cardui	Baja California Sur (Mexico)	Central America	23.458096	-110.215413	Talavera, Gerard & Izquierdo, R.
RVcoll16B584	V. cardui	Baja California Sur (Mexico)	Central America	23.458096	-110.215413	Talavera, Gerard & Izquierdo, R.
RVcoll16B589	V. cardui	Baja California Sur (Mexico)	Central America	23.458096	-110.215413	Talavera, Gerard & Izquierdo, R.
RVcoll16B645	V. cardui	Aguascalientes (Mexico)	Central America	21.832606	-102.136524	Talavera, Gerard & Izquierdo, R.
RVcoll16B654	V. cardui	Aguascalientes (Mexico)	Central America	21.832606	-102.136524	Talavera, Gerard & Izquierdo, R.
RVcoll16B695	V. cardui	Jalisco (Mexico)	Central America	20.876121	-102.430470	Talavera, Gerard & Izquierdo, R.
RVcoll16B710	V. cardui	Baja California Sur (Mexico)	Central America	23.458096	-110.215413	Talavera, Gerard & Izquierdo, R.
RVcoll16B750	V. cardui	Baja California Sur (Mexico)	Central America	24.178710	-110.438879	Talavera, Gerard & Izquierdo, R.
RVcoll16C068	V. cardui	Sonora (Mexico)	Central America	27.363667	-110.034806	Mondaca, Fernando
RVcoll16C069	V. cardui	Sonora (Mexico)	Central America	27.345194	-110.035389	Mondaca, Fernando
RVcoll16D085	V. cardui	Romania	Europe	44.816500	28.687500	Dincă, Vlad
RVcoll16D104	V. cardui	Spain	Europe	38.335833	-7.155972	Hernández-Roldán, Juan & López Munguira, Miguel
RVcoll16E210	V. cardui	Sweden	Europe	57.957867	14.361681	Andersen, Anne
RVcoll16E211	V. cardui	Sweden	Europe	57.957867	14.361681	Andersen, Anne
RVcoll16E220	V. cardui	Serbia	Europe	43.872278	19.376157	Andersen, Anne
RVcoll16E221	V. cardui	Serbia	Europe	43.872278	19.376157	Andersen, Anne
RVcoll16E492	V. cardui	North Carolina (USA)	North America	35.638826	-77.360627	Talavera, Gerard
RVcoll16E497	V. cardui	Virginia (USA)	North America	37.087580	-80.744258	Talavera, Gerard
RVcoll16E543	V. cardui	Poland	Europe	50.906000	20.942000	Hinojosa, Joan Carles
RVcoll16E544	V. cardui	Czech Republic	Europe	50.749000	15.493000	Hinojosa, Joan Carles
RVcoll16E546	V. cardui	Germany	Europe	53.352932	12.521129	Hinojosa, Joan Carles
RVcoll16E547	V. cardui	Germany	Europe	50.491240	11.555800	Hinojosa, Joan Carles
RVcoll16E549	V. cardui	Switzerland	Europe	46.664591	8.164820	Talavera, Gerard
RVcoll16E550	V. cardui	Switzerland	Europe	46.664591	8.164820	Talavera, Gerard
RVcoll16E553	V. cardui	Algeria	Africa	35.756505	4.552665
RVcoll16E554	V. cardui	Algeria	Africa	35.756505	4.552665
RVcoll16J479	V. cardui	Albania	Europe	42.404806	19.768895	Benyamini, Dubi
RVcoll16J482	V. cardui	Albania	Europe	42.404806	19.768895	Benyamini, Dubi
RVcoll16L308	V. cardui	Canary Islands (Spain)	Africa	28.390996	-16.561939	Monasterio, Yeray
RVcoll16L309	V. cardui	Canary Islands (Spain)	Africa	28.390996	-16.561939	Monasterio, Yeray
RVcoll16L315	V. cardui	Canary Islands (Spain)	Africa	28.390996	-16.561939	Monasterio, Yeray
