# Supplementary material for: A trans-oceanic flight of over 4,200 km by painted lady butterflies
Source: Nat Commun. 2024 Jun 25;15:5205. doi: 10.1038/s41467-024-49079-2 (PMC11199637; doi:10.1038/s41467-024-49079-2)
Supplement: Supplementary file 6 — Dataset 2 [file 41467_2024_49079_MOESM6_ESM.xlsx]

## Sheet: Sheet1
Supplementary Data 2. The number of raw reads, number of reads passed filters (with the proper sample barcode and restriction enzyme cutsites present), number of reads mapped and unmapped on the reference genome, number of clusters and high-coverage clusters per sample, estimated heterozygosity and error rates, consensus clusters in each sample and the final number of loci in the assembly.
	reads_raw	reads_passed_filter	refseq_mapped_reads	refseq_unmapped_reads	clusters_total	clusters_hidepth	hetero_est	error_est	reads_consens	loci_in_assembly
RVcoll06A089-cardui-Morocco	592901	592901	520682	72219	34733	15655	0.009359	0.000824	14688	5359
RVcoll06A107-cardui-Mali	1098797	1098797	969939	128858	40859	22192	0.009542	0.001373	21012	7092
RVcoll06G425-cardui-Spain	796075	796075	719857	76218	67774	19985	0.009966	0.001318	17528	6214
RVcoll07C079-cardui-Spain	516461	516461	472818	43643	59427	16440	0.011804	0.001748	13650	5169
RVcoll07E143-cardui-Italy	787332	787332	723067	64265	36374	16357	0.009231	0.00111	15155	4702
RVcoll08M717-cardui-Spain	1212876	1212876	1095744	117132	59086	24668	0.010124	0.001318	21978	6771
RVcoll08R335-cardui-Spain	1289206	1289206	1165673	123533	57573	23379	0.010194	0.001242	21050	6804
RVcoll09V399-cardui-Spain	1526006	1526006	1368656	157350	58606	26640	0.010159	0.00121	23866	6871
RVcoll09V859-cardui-Spain	1321320	1321320	1187259	134061	55691	24050	0.010186	0.001224	21640	6731
RVcoll10A469-cardui-France	1006973	1006973	883971	123002	40310	17076	0.009311	0.000824	16145	6396
RVcoll10A745-cardui-Estonia	1198161	1198161	1088545	109616	36865	15171	0.009588	0.00108	14119	4116
RVcoll11F504-cardui-Morocco	624330	624330	551074	73256	55240	14764	0.009493	0.000933	13478	5364
RVcoll11J932-cardui-Algeria	994443	994443	899909	94534	39236	14463	0.009476	0.001088	13361	4032
RVcoll12L741-cardui-Morocco	842624	842624	741903	100721	48869	15800	0.009511	0.00091	14642	5749
RVcoll12L802-cardui-Morocco	560049	560049	494633	65416	42762	15094	0.009457	0.000841	14044	5464
RVcoll12M321-cardui-Sicily-Italy	1288195	1288195	1134125	154070	39902	16389	0.009064	0.000795	15398	6489
RVcoll12M368-cardui-Italy	726630	726630	644997	81633	34704	18925	0.009935	0.000866	17982	6167
RVcoll12N493-cardui-Tunisia	763240	763240	691745	71495	57310	20106	0.010547	0.000818	17418	5743
RVcoll12N627-cardui-Algeria	827531	827531	748626	78905	36758	13938	0.009509	0.001119	12929	3945
RVcoll12N980-cardui-Algeria	1021129	1021129	923008	98121	38568	14630	0.009252	0.001133	13572	4052
RVcoll12O100-cardui-France	1070087	1070087	962573	107514	39571	16311	0.009722	0.001083	15156	4182
RVcoll12O537-cardui-Sardinia-Italy	933493	933493	830664	102829	35357	15330	0.009172	0.000783	14456	6190
RVcoll12P893-cardui-France	1009997	1009997	890780	119217	38999	17228	0.009274	0.000833	16321	6484
RVcoll12Q508-cardui-Spain	1128290	1128290	1014342	113948	65321	23025	0.010375	0.001243	20347	6591
RVcoll12R352-cardui-Italy	1020901	1020901	904554	116347	35628	18591	0.009682	0.000886	17649	6734
RVcoll13S259-cardui-Spain	1057457	1057457	941860	115597	54089	22448	0.009737	0.001202	20069	6579
RVcoll13S719-cardui-Italy	1281900	1281900	1139834	142066	38949	19257	0.009414	0.000868	18208	6780
RVcoll13S961-cardui-Tunisia	743705	743705	674675	69030	53005	18574	0.010336	0.000839	16153	5666
RVcoll13T407-cardui-Tunisia	743196	743196	675714	67482	53355	18900	0.010577	0.000854	16365	5731
RVcoll13T620-cardui-Tunisia	709095	709095	646212	62883	64878	19225	0.011166	0.000955	16257	5720
RVcoll14B160-cardui-Portugal	968218	968218	856456	111762	42372	16614	0.009202	0.000873	15438	6046
RVcoll14B421-cardui-Portugal	1131869	1131869	1006492	125377	44610	17427	0.009386	0.000824	16046	6160
RVcoll14B525-cardui-Portugal	981645	981645	869844	111801	42040	16431	0.008912	0.000885	15207	6037
RVcoll14B610-cardui-Ukraine	753592	753592	682271	71321	54772	19042	0.010584	0.000754	16540	5813
RVcoll14B839-cardui-Bosnia-Herzegovina	956156	956156	869638	86518	40040	14571	0.009375	0.001119	13508	4079
RVcoll14C902-cardui-Bulgaria	1060417	1060417	962231	98186	38124	15706	0.009492	0.001074	14583	4123
RVcoll14C960-cardui-Bulgaria	1062421	1062421	965043	97378	36752	15214	0.009453	0.001111	14208	4174
RVcoll14D083-cardui-Bulgaria	1024763	1024763	928993	95770	41200	16231	0.009804	0.001094	15059	4217
RVcoll14G372-cardui-Greece	879536	879536	771435	108101	37081	17196	0.010195	0.00118	16048	6450
RVcoll14G630-cardui-Greece	1212179	1212179	1067046	145133	40331	19952	0.009766	0.0009	18910	6810
RVcoll14H393-cardui-Greece	1545848	1545848	1365377	180471	36099	19074	0.009215	0.000801	18039	6878
RVcoll14I469-cardui-Italy	754429	754429	686443	67986	31927	15763	0.009106	0.001165	14778	4687
RVcoll14K196-cardui-Spain	1053720	1053720	946630	107090	52911	21914	0.010255	0.001186	19603	6599
RVcoll14M973-cardui-French-Guiana	1050970	1050970	934130	116840	29694	13879	0.008894	0.000764	13134	5400
RVcoll14M975-cardui-French-Guiana	1103746	1103746	975085	128661	35450	13649	0.009163	0.000843	12872	5479
RVcoll14N645-cardui-Italy	872606	872606	802545	70061	33951	16504	0.009298	0.001156	15393	4765
RVcoll14N671-cardui-Italy	607950	607950	555046	52904	40338	15856	0.009506	0.001218	14602	4574
RVcoll14T002-cardui-Chad	1006750	1006750	897289	109461	28965	15219	0.008769	0.00132	14478	5472
RVcoll14T213-cardui-Chad	1803013	1803013	1604586	198427	35262	16072	0.008682	0.001353	15109	5723
RVcoll14T320-cardui-Chad	1137261	1137261	1009855	127406	34165	13944	0.008702	0.001395	13167	5083
RVcoll14T344-cardui-Chad	1303530	1303530	1155243	148287	37177	14569	0.008741	0.001364	13730	5115
RVcoll14T361-cardui-Chad	872953	872953	780061	92892	28950	13005	0.008646	0.001349	12373	4800
RVcoll14T378-cardui-Chad	918558	918558	808780	109778	35266	13052	0.008314	0.001388	12363	4882
RVcoll14T411-cardui-Chad	931044	931044	829388	101656	31772	13378	0.008736	0.001433	12710	4880
RVcoll14T584-cardui-Benin	616494	616494	530595	85899	40728	15864	0.009722	0.000947	14721	5340
RVcoll14T587-cardui-Benin	754889	754889	647530	107359	46108	16632	0.009967	0.001001	15269	5467
RVcoll14T860-cardui-Benin	651480	651480	571988	79492	30727	14734	0.009188	0.000962	14064	5443
RVcoll14T867-cardui-Benin	326173	326173	287945	38228	28816	11422	0.009641	0.00097	10785	4501
RVcoll14T967-cardui-Senegal	777259	777259	728764	48495	55711	29222	0.011238	0.000637	25576	5107
RVcoll14U004-cardui-Senegal	695937	695937	653249	42688	52263	24154	0.011622	0.000728	20949	4859
RVcoll14U064-cardui-Senegal	734907	734907	689915	44992	53631	27995	0.011298	0.000645	24607	5030
RVcoll14U073-cardui-Senegal	546485	546485	512107	34378	52511	22932	0.011093	0.000722	19510	4268
RVcoll15A121-cardui-California-USA	1074897	1074897	949081	125816	51342	17977	0.009828	0.000833	16333	6608
RVcoll15A164-cardui-California-USA-	984602	984602	870272	114330	56192	17953	0.010236	0.000839	16171	6592
RVcoll15A200-cardui-California-USA	1063050	1063050	941606	121444	48416	18055	0.009903	0.000875	16468	6580
RVcoll15A202-cardui-California-USA	926567	926567	819135	107432	29645	13129	0.008563	0.000793	12444	5318
RVcoll15A249-cardui-Arizona-USA	933477	933477	825344	108133	29916	13126	0.008719	0.000793	12438	5316
RVcoll15A300-cardui-Arizona-USA	1314964	1314964	1160243	154721	34319	13965	0.009056	0.000849	13180	5513
RVcoll15A302-cardui-Arizona-USA	1130216	1130216	998712	131504	30947	13411	0.008543	0.000785	12716	5396
RVcoll15A909-cardui-Italy	1121697	1121697	996528	125169	34058	17971	0.009338	0.000823	17057	6634
RVcoll15B001-cardui-Texas-USA	1281286	1281286	1143517	137769	36317	19116	0.009153	0.00077	18029	7033
RVcoll15B120-cardui-Kansas-USA	940757	940757	841563	99194	35905	19229	0.009409	0.00081	18162	6965
RVcoll15B146-cardui-Arizona-USA	1396702	1396702	1245048	151654	36009	18661	0.009248	0.000757	17692	6955
RVcoll15B213-cardui-California-USA	691259	691259	627163	64096	29923	13531	0.009024	0.001219	12748	5056
RVcoll15B227-cardui-Arizona-USA	1035553	1035553	924964	110589	66149	17839	0.009884	0.000795	16517	6767
RVcoll15B503-cardui-Texas-USA	871425	871425	773027	98398	49439	13359	0.009276	0.000791	12544	5353
RVcoll15B533-cardui-Oklahoma-USA	1022719	1022719	905913	116806	35680	14085	0.009121	0.000827	13204	5568
RVcoll15B595-cardui-Kansas-USA	743400	743400	656765	86635	33092	12811	0.008768	0.000845	12125	5176
RVcoll15B630-cardui-Kansas-USA-	1285762	1285762	1148763	136999	31291	14098	0.00903	0.000768	13287	5472
RVcoll15B637-cardui-Kansas-USA	1126121	1126121	998801	127320	32388	14181	0.008875	0.000816	13354	5518
RVcoll15B673-cardui-South-Dakota	989302	989302	882424	106878	49601	13812	0.009268	0.000821	12900	5449
RVcoll15B724-cardui-Minnesota	782181	782181	682498	99683	57703	14183	0.009617	0.00088	13186	5317
RVcoll15C831-cardui-Italy	1090112	1090112	963719	126393	42745	18392	0.009427	0.000826	17338	6623
RVcoll15D653-Vcardui-Spain	1356625	1356625	1215360	141265	44865	19826	0.009931	0.000802	18529	7026
RVcoll15F633-cardui-France	865542	865542	784141	81401	35506	14708	0.009969	0.001152	13626	4080
RVcoll15G657-Vcardui-Austria	1145782	1145782	1024223	121559	42745	21553	0.009931	0.00082	20175	7025
RVcoll15H949-Vcardui-Switzerland	914322	914322	818730	95592	40772	19886	0.010089	0.000835	18671	6833
RVcoll15J431-Vcardui-France	936973	936973	837334	99639	42419	19618	0.009816	0.000849	18404	6822
RVcoll15R010-cardui-Nuevo-Leon-Mexico	1179235	1179235	1046974	132261	44830	22573	0.009693	0.001429	21355	7157
RVcoll15R036-cardui-Chihuahua-Mexico	1413659	1413659	1251230	162429	44456	23151	0.009178	0.001347	21893	7239
RVcoll15R037-cardui-Chihuahua-Mexico	1529762	1529762	1364570	165192	32772	13412	0.009098	0.001144	12525	4689
RVcoll15R038-cardui-Chihuahua-Mexico	1254652	1254652	1116260	138392	42481	23289	0.009204	0.001334	22099	7272
RVcoll16A390-cardui-Tenerife-Spain	1423465	1423465	1253527	169938	50259	24175	0.009935	0.001337	22772	7280
RVcoll16B473-cardui-Sonora-Mexico	831223	831223	732626	98597	45041	16616	0.009574	0.000875	15259	6319
RVcoll16B482-cardui-Sonora-Mexico	855064	855064	753348	101716	47070	16797	0.009738	0.000875	15489	6333
RVcoll16B582-cardui-B-California-S-Mexico	928765	928765	813976	114789	47000	17702	0.009896	0.000887	16078	6551
RVcoll16B584-cardui-B-California-S-Mexico	882591	882591	776714	105877	48525	17775	0.009779	0.000966	16171	6467
RVcoll16B589-cardui-B-California-S-Mexico	944743	944743	834583	110160	46657	17960	0.009863	0.000883	16399	6659
RVcoll16B645-cardui-Aguascalientes-Mexico	1069787	1069787	944133	125654	49106	18324	0.009628	0.000876	16603	6676
RVcoll16B654-cardui-Aguascalientes-Mexico	1008406	1008406	890384	118022	48778	18080	0.009614	0.000935	16445	6608
RVcoll16B695-cardui-Jalisco-Mexico	918902	918902	807223	111679	46270	18658	0.009807	0.000855	17108	6666
RVcoll16B710-cardui-B-California-S-Mexico	1171734	1171734	1045130	126604	54090	20710	0.00993	0.000877	19048	7086
RVcoll16B750-cardui-B-California-S-Mexico	1048982	1048982	925444	123538	57160	18973	0.010332	0.000888	17064	6665
RVcoll16C068-cardui-Sonora-Mexico	1723897	1723897	1541248	182649	45483	20168	0.009223	0.000773	18917	7106
RVcoll16C069-cardui-Sonora-Mexico	1184902	1184902	1042199	142703	54513	18350	0.009401	0.000834	17064	6835
RVcoll16D085-Vcardui-Romania	1458435	1458435	1304103	154332	50438	20282	0.009658	0.000786	18778	7054
RVcoll16D104-Vcardui-Spain	1446536	1446536	1294484	152052	49474	20293	0.009976	0.000841	18810	7132
RVcoll16E210-cardui-Sweden	1056029	1056029	960139	95890	65324	32979	0.011149	0.001288	29038	6040
RVcoll16E211-cardui-Sweden	794162	794162	721807	72355	64305	26263	0.011348	0.001344	22500	5389
RVcoll16E220-cardui-Serbia	977827	977827	890861	86966	67541	31447	0.011145	0.001336	27600	5886
RVcoll16E221-cardui-Serbia	1098612	1098612	1002228	96384	63998	33672	0.011072	0.00123	29823	6204
RVcoll16E492-cardui-North-Carolina	1041758	1041758	926283	115475	33008	12058	0.003094	0.000739	11622	5025
RVcoll16E497-cardui-Virginia	963412	963412	853149	110263	32593	13450	0.008876	0.000797	12679	5465
RVcoll16E543-cardui-Poland	1725706	1725706	1537328	188378	50611	28653	0.010168	0.000765	26991	7459
RVcoll16E544-cardui-Czech	2378727	2378727	2124888	253839	60020	31119	0.010056	0.000812	29202	7489
RVcoll16E546-cardui-Germany	1868527	1868527	1682003	186524	61722	30213	0.01082	0.0008	28131	7473
RVcoll16E547-cardui-Germany	1402819	1402819	1263400	139419	53531	29180	0.010378	0.000813	27383	7421
RVcoll16E549-cardui-Switzerland	782412	782412	701249	81163	67927	24328	0.011397	0.000984	22257	6933
RVcoll16E550-cardui-Switzerland	518539	518539	350912	167627	81865	16198	0.013707	0.001059	13265	4994
RVcoll16E553-cardui-Algeria	909048	909048	753743	155305	57372	25251	0.010979	0.000894	23319	7120
RVcoll16E554-cardui-Algeria	1219670	1219670	1088569	131101	48806	28362	0.010403	0.000799	26711	7340
RVcoll16J479-Vcardui-Albania	1045248	1045248	934116	111132	47185	19483	0.009987	0.000802	18191	6992
RVcoll16J482-Vcardui-Albania	936750	936750	839024	97726	49900	19848	0.010088	0.000855	18434	6911
RVcoll16L308-cardui-Canarias-Spain	937187	937187	836078	101109	27731	11434	0.008958	0.001181	10737	4354
RVcoll16L309-cardui-Canarias-Spain	1120717	1120717	997271	123446	36746	12049	0.009135	0.001149	11291	4399
RVcoll16L315-cardui-Canarias-Spain	509656	509656	446886	62770	67050	10305	0.009812	0.001317	9354	3835
