# Supplementary material for: A trans-oceanic flight of over 4,200 km by painted lady butterflies
Source: Nat Commun. 2024 Jun 25;15:5205. doi: 10.1038/s41467-024-49079-2 (PMC11199637; doi:10.1038/s41467-024-49079-2)
Supplement: Supplementary file 7 — Source Data [file 41467_2024_49079_MOESM7_ESM.zip]

Archive with 7 entries (6 files):
- Source_data/
- Source_data/.DS_Store
- __MACOSX/Source_data/._.DS_Store
- Source_data/Figure2_PCA.zip
- __MACOSX/Source_data/._Figure2_PCA.zip
- Source_data/Figure2_fineRADstr.zip
- __MACOSX/Source_data/._Figure2_fineRADstr.zip
